# Supplementary material for: Design of Injectable Bioartificial Hydrogels by Green Chemistry for Mini-Invasive Applications in the Biomedical or Aesthetic Medicine Fields
Source: Gels. 2023 Jan 11;9(1):59. doi: 10.3390/gels9010059 (PMC9858130; doi:10.3390/gels9010059)
Supplement: Supplementary file 1 [file gels-09-00059-s001.zip]

Archive with 3 entries (2 files):
- Supplementary material/
- Supplementary material/supplementary material.pdf
- Supplementary material/supplementary video.mp4
